# Supplementary material for: Immuno-Mechanical Signaling Network Integration in Temporomandibular Joint Pathology: A TMID Conceptual Framework
Source: Int J Mol Sci. 2026 Apr 9;27(8):3363. doi: 10.3390/ijms27083363 (PMC13116888; doi:10.3390/ijms27083363)
Supplement: Supplementary file 1 [file ijms-27-03363-s001.zip]

Archive with 1 entries (1 files):
- ijms-4217670-Supplementary Materials.pdf
